# Supplementary material for: Environmental enrichment effects after early stress on behavior and functional brain networks in adult rats
Source: PLoS One. 2019 Dec 12;14(12):e0226377. doi: 10.1371/journal.pone.0226377 (PMC6907785; doi:10.1371/journal.pone.0226377)
Supplement: S1 Table — (XLSX) [file pone.0226377.s001.xlsx]

## Sheet: Hoja1
MORRIS WATERMAZE: ESCAPE LATENCY (s)							MORRIS WATERMAZE: PERCENT TIME IN CORRECT QUADRANT IN PROBE TEST							PORSOLT TEST: TOTAL TIME IMMOBILE				ZERO MAZE: TIME IN OPEN SECTORS (s)				ZERO MAZE: number of protected head-dips
SUBJECT	GROUP	DAY 1	DAY 2	DAY 3	DAY 4		SUBJECT	GROUP	% TIME					SUBJECT	GROUP	TIME IMMOBILE (s)		SUBJECT	GROUP	TIME (s)		SUBJECT	GROUP	TOTAL No.
1	AFR-NE	42.25	38.25	19.75	34.25		1	AFR-NE	32					1	AFR-NE	33.3999		1	AFR-NE	72.12		1	AFR-NE	18
2	AFR-NE	48.5	39	12.75	14		2	AFR-NE	31					2	AFR-NE	188		2	AFR-NE	59.12		2	AFR-NE	20
3	AFR-NE	60	19	22	9		3	AFR-NE	40					3	AFR-NE	113.52		3	AFR-NE	129		3	AFR-NE	23
4	AFR-NE	33.5	29.25	15.25	26		4	AFR-NE	31					4	AFR-NE	12.3999		4	AFR-NE	120.44		4	AFR-NE	27
5	AFR-NE	42.25	38.25	19.75	34.25		5	AFR-NE	33					5	AFR-NE	33.3999		5	AFR-NE	85.28		5	AFR-NE	25
6	AFR-NE	48.5	39	12.75	14		6	AFR-NE	32					6	AFR-NE	188		6	AFR-NE	130		6	AFR-NE	21
7	AFR-NE	60	19	22	9		7	AFR-NE	28					7	AFR-NE	113.52		7	AFR-NE	83.32		7	AFR-NE	24
8	AFR-NE	33.5	29.25	15.25	26		8	AFR-NE	32					8	AFR-NE	12.3999		8	AFR-NE	134.28		8	AFR-NE	19
9	AFR-NE	45.15	30.5	16	19.75		9	AFR-NE	40					9	AFR-NE	82.32		9	AFR-NE	99.8		9	AFR-NE	26
10	AFR-NE	38.75	31.25	17.5	20		10	AFR-NE	34					10	AFR-NE	102.12		10	AFR-NE	46.76		10	AFR-NE	23
1	MS-NE	46.25	31.445	18.5	34		1	MS-NE	35					1	MS-NE	87.6399		1	MS-NE	136.96		1	MS-NE	17
2	MS-NE	37.47	36.75	11.5	10		2	MS-NE	33					2	MS-NE	97.44		2	MS-NE	124.96		2	MS-NE	21
3	MS-NE	59.78	38.25	22	14.75		3	MS-NE	31					3	MS-NE	63.72		3	MS-NE	154.08		3	MS-NE	17
4	MS-NE	40.75	40.25	16	17.25		4	MS-NE	35					4	MS-NE	41.04		4	MS-NE	158.32		4	MS-NE	18
5	MS-NE	58	60	39	20.75		5	MS-NE	32					5	MS-NE	35.9601		5	MS-NE	136.84		5	MS-NE	17
6	MS-NE	51	34.5	28.75	27.5		6	MS-NE	32					6	MS-NE	109.12		6	MS-NE	165.56		6	MS-NE	12
7	MS-NE	34.5	8.5	7	21.5		7	MS-NE	34					7	MS-NE	92.28		7	MS-NE	146.28		7	MS-NE	12
8	MS-NE	27.75	15.25	44.25	9.75		8	MS-NE	31					8	MS-NE	123.28		8	MS-NE	136.96		8	MS-NE	14
9	MS-NE	47.75	39.75	10.5	6.75		9	MS-NE	29					9	MS-NE	115.4		9	MS-NE	162.64		9	MS-NE	20
10	MS-NE	47	36.25	47.25	17.5		10	MS-NE	33					10	MS-NE	117.72		10	MS-NE	106.4		10	MS-NE	18
1	AFR-EE	29.25	31.5	19.5	11.25		1	AFR-EE	41					1	AFR-EE	3.6399		1	AFR-EE	203.48		1	AFR-EE	9
2	AFR-EE	22.5	11.25	11.75	17.25		2	AFR-EE	33					2	AFR-EE	8.6799		2	AFR-EE	284.44		2	AFR-EE	5
3	AFR-EE	37	22.75	10.75	3.75		3	AFR-EE	38					3	AFR-EE	5.16		3	AFR-EE	189.24		3	AFR-EE	8
4	AFR-EE	34.25	13	7.75	10.25		4	AFR-EE	35					4	AFR-EE	2.52		4	AFR-EE	213.08		4	AFR-EE	9
5	AFR-EE	18.5	23.75	33.25	19.5		5	AFR-EE	39					5	AFR-EE	8.1201		5	AFR-EE	175.28		5	AFR-EE	9
6	AFR-EE	46	9	4.75	11.5		6	AFR-EE	38					6	AFR-EE	2.52		6	AFR-EE	202.32		6	AFR-EE	8
7	AFR-EE	41.5	26.75	32.75	8		7	AFR-EE	42					7	AFR-EE	8.3199		7	AFR-EE	275.6		7	AFR-EE	10
8	AFR-EE	31.75	7.5	18.5	20.75		8	AFR-EE	37					8	AFR-EE	9.7599		8	AFR-EE	198.96		8	AFR-EE	4
9	AFR-EE	21.75	4.25	33.75	13.75		9	AFR-EE	34					9	AFR-EE	0.8001		9	AFR-EE	183.32		9	AFR-EE	5
10	AFR-EE	25	15.5	20.25	11.75		10	AFR-EE	35					10	AFR-EE	2.3601		10	AFR-EE	260.8		10	AFR-EE	10
1	MS-EE	32.5	14	20.5	10.25		1	MS-EE	39					1	MS-EE	4.3599		1	MS-EE	288.8		1	MS-EE	6
2	MS-EE	17	29	6.25	4.75		2	MS-EE	41					2	MS-EE	3.12		2	MS-EE	221.32		2	MS-EE	11
3	MS-EE	55	19.75	23.25	10.75		3	MS-EE	35					3	MS-EE	6.1599		3	MS-EE	141.88		3	MS-EE	16
4	MS-EE	34.75	19.75	10	14.5		4	MS-EE	33					4	MS-EE	2.3199		4	MS-EE	130.6		4	MS-EE	19
5	MS-EE	26.5	9.75	5.75	8.25		5	MS-EE	34					5	MS-EE	3.8001		5	MS-EE	133.84		5	MS-EE	9
6	MS-EE	24.5	28.25	32.5	16.75		6	MS-EE	40					6	MS-EE	7.4799		6	MS-EE	209.4		6	MS-EE	2
7	MS-EE	42.25	26.75	17.25	9		7	MS-EE	42					7	MS-EE	2.52		7	MS-EE	224.24		7	MS-EE	14
8	MS-EE	33	42.75	6.75	34		8	MS-EE	44					8	MS-EE	3.48		8	MS-EE	179		8	MS-EE	10
9	MS-EE	21.75	21.75	7	14.75		9	MS-EE	45					9	MS-EE	5.28		9	MS-EE	154.04		9	MS-EE	12
10	MS-EE	21	5.5	16	5.75		10	MS-EE	41					10	MS-EE	4.1199		10	MS-EE	161.84		10	MS-EE	7
